# Supplementary material for: The Association between Drought Exposure and Respiratory-Related Mortality in the United States from 2000 to 2018
Source: Int J Environ Res Public Health. 2023 Jun 7;20(12):6076. doi: 10.3390/ijerph20126076 (PMC10298035; doi:10.3390/ijerph20126076)
Supplement: Supplementary file 1 [file ijerph-20-06076-s001.zip]

Archive with 1 entries (1 files):
- ijerph-2371056-supplementary.pdf
